# Supplementary material for: ACE2-like carboxypeptidase B38-CAP protects from SARS-CoV-2-induced lung injury
Source: Nat Commun. 2021 Nov 23;12:6791. doi: 10.1038/s41467-021-27097-8 (PMC8610983; doi:10.1038/s41467-021-27097-8)
Supplement: Supplementary file 4 — Source Data [file 41467_2021_27097_MOESM4_ESM.xlsx]

## Sheet: Figure 1c
Fig. 1c
Ace2/Gapdh	Control	SARS-CoV-2
Replicate 1	0.57	0.16
Replicate 2	1.02	0.12
Replicate 3	0.84	0.11
Replicate 4	1.57	0.11
Replicate 5	0.802	0.07
Replicate 6	1.34	0.14
Replicate 7	0.922	0.07
Replicate 8	0.935	0.018
Replicate 9		0.031
Replicate 10		0.057
Replicate 11		0.072
Mean	0.999875	0.0870909
S.E.M	0.111876	0.0128194

## Sheet: Figure 2d, h, j
Fig. 2d
MFI	Control	RBD-Fc 4oC	RBD-Fc 37oC
Replicate 1	41.4	199	117
Replicate 2	47.5	204	158
Replicate 3	49.2	235	168
Mean	46.0333	212.667	147.667
S.E.M	2.36807	11.2596	15.6027
Fig. 2h
Ace2/Gapdh	Sham, Control-Fc	Sham, S1-Fc	Sham, RBD-Fc	Acid, Control-Fc	Acid, S1-Fc	Acid, RBD-Fc
Replicate 1	1.12	0.71	0.41	0.815	0.17	0.362
Replicate 2	0.88	0.941	0.968	0.791	0.214	0.195
Replicate 3	1.01	0.722	0.64	0.643	0.264	0.244
Replicate 4	0.776	0.526	0.939	0.76	0.45	0.171
Replicate 5	1.212	0.631	0.435	0.396	0.22	0.267
Mean	0.9996	0.706	0.6784	0.681	0.2636	0.2478
S.E.M	0.0787462	0.068382	0.119276	0.0771252	0.048922	0.0332497
Fig. 2j
Ace2/Gapdh	Sham, vehicle	Acid, Spike-6P
Replicate 1	0.837	0.293
Replicate 2	0.835	0.162
Replicate 3	1.137	0.051
Replicate 4	1.192	0.311
Mean	1.00025	0.20425
S.E.M	0.0954929	0.0609253

## Sheet: Figure 3c, e, g-l
Fig. 3c								Fig. 3e
Angiotensin II (pg/ml)	Sham, vehicle	Sham, Spike-6P	Acid, vehicle	Acid, B38-CAP	Acid, Spike-6P	Acid, Spike-6P, B38-CAP		Wet/Dry ratio	Sham, vehicle	Sham, Spike-6P	Acid, vehicle	Acid, B38-CAP	Acid, Spike-6P	Acid, Spike-6P, B38-CAP
Replicate 1	61.0055	136.053	218.245	81	875.352	180.437		Replicate 1	4.51	5.18	5.11	4.81	6.21	4.93
Replicate 2	61.4697	129.478	217.423	154.1	609.608	117.149		Replicate 2	4.52	5.06	5.06	4.63	7.32	4.94
Replicate 3	89.2041	150.848	182.903	92.5	617.661	71.9438		Replicate 3	4.63	5.29	5.13	4.56	6.72	4.57
Replicate 4	92.4918		178.793	130.3	456.605	127.012		Replicate 4	4.67		5.07	4.63	5.82	4.52
Replicate 5			368.023	150.8	645.846	124.547		Replicate 5	4.65		5.41	4.6	5.91	4.83
Mean	76.0428	138.793	233.078	121.74	641.014	124.218		Replicate 6			5.84
S.E.M	8.57459	6.31921	34.7417	14.966	67.2593	17.2497		Replicate 7			5.93
								Replicate 8			5.76
								Mean	4.596	5.17667	5.41375	4.646	6.396	4.758
								S.E.M	0.0337046	0.0664162	0.13257	0.0429651	0.279403	0.0894092
Fig. 3g								Fig. 3h
Lung injury score	Sham, vehicle	Sham, Spike-6P	Acid, vehicle	Acid, B38-CAP	Acid, Spike-6P	Acid, Spike-6P, B38-CAP		Elastance	Sham, Control-Fc	Acid, Control-Fc	Acid, RBD-Fc, vehicle	Acid, RBD-Fc, B38-CAP
Replicate 1	1.67	5.67	12	2	13	4		(cm H2O/ml)
Replicate 2	1.67	8	13	3.67	12	2.67		Replicate 1	9.02917	24.1907	59.6268	30.4457
Replicate 3	2	3.33	11.33	3	19.33	3.67		Replicate 2	10.0088	27.7479	72.5561	19.5141
Replicate 4	2		8.33	5.33	14	6.33		Replicate 3	7.35196	12.3509	61.0845	32.5713
Replicate 5	3		7	4.33	20	3		Replicate 4	9.5893	35.3415	32.8471	16.1644
Replicate 6			11					Replicate 5	11.8763	27.2673	56.0116	14.5438
Replicate 7			9.33					Replicate 6	11.3561	15.4432	56.1952
Replicate 8			11.33					Replicate 7			69.0236
Mean	2.068	5.66667	10.415	3.666	15.666	3.934		Mean	9.86859	23.7236	58.1922	22.6479
S.E.M	0.244405	1.34811	0.712112	0.566962	1.6663	0.643619		S.E.M	0.667812	3.47299	4.84321	3.72029
Fig. 3i								Fig. 3j
Resistance	Sham, Control-Fc	Acid, Control-Fc	Acid, RBD-Fc, vehicle	Acid, RBD-Fc, B38-CAP				IL-6 / b-actin	Sham, vehicle	Sham, Spike-6P	Acid, vehicle	Acid, B38-CAP	Acid, Spike-6P	Acid, Spike-6P, B38-CAP
(cm H2O・sec/ml)								Replicate 1	1	0.59	2.93	2.57	7.31	2.25
Replicate 1	1.29425	0.975995	5.38853	3.95388				Replicate 2	1.1	0.77	3.34	0.53	9.25	2.22
Replicate 2	0.995832	1.21347	8.61962	2.03869				Replicate 3	0.83	0.54	2.55	2.41	10.34	1.09
Replicate 3	2.16427	1.07604	7.20698	2.89773				Replicate 4	1.07		3.61	1.82	5.28	3.01
Replicate 4	2.57394	2.73566	2.40635	1.24038				Replicate 5			3.97	1.6	11.31	1.44
Replicate 5	1.1915	1.13693	3.5227	1.11532				Mean	1	0.633333	3.28	1.786	8.698	2.002
Replicate 6	1.17651	1.31591	3.80598					S.E.M	0.0604152	0.0698411	0.249399	0.361754	1.08242	0.337096
Replicate 7			3.27743
Mean	1.56605	1.409	4.88966	2.2492
S.E.M	0.262347	0.269525	0.86383	0.532647
								Fig. 3l
Fig. 3k								Cxcl10 / b-actin	Sham, vehicle	Sham, Spike-6P	Acid, vehicle	Acid, B38-CAP	Acid, Spike-6P	Acid, Spike-6P, B38-CAP
Tnfa / b-actin	Sham, vehicle	Sham, Spike-6P	Acid, vehicle	Acid, B38-CAP	Acid, Spike-6P	Acid, Spike-6P, B38-CAP		Replicate 1	1	1	1.31	0.69	1.92	1.06
Replicate 1	1	1.19	0.95	0.59	3.16	0.72		Replicate 2	1.22	1.18	1.48	0.85	1.88	1.15
Replicate 2	1	1.68	1.66	0.97	3.27	1.47		Replicate 3	0.81	0.58	1.56	0.75	5.46	0.21
Replicate 3	0.97	0.86	1.52	1.01	1.39	1.34		Replicate 4	0.97		1.68	0.8	2	0.19
Replicate 4	1.02		1.42	0.99	4.03	1.48		Replicate 5			1.44	1.23	4.2	0.72
Replicate 5			1.21	1.47	1.57	0.85		Mean	1	0.92	1.494	0.864	3.092	0.666
Mean	0.9975	1.24333	1.352	1.006	2.684	1.172		S.E.M	0.0843603	0.177764	0.0616117	0.095268	0.737227	0.203337
S.E.M	0.0103078	0.238211	0.124395	0.139628	0.514642	0.161227

## Sheet: Figure 4b-d, e-f, h-k
Fig. 4b					Fig. 4c
% Body weight	Control, vehicle	SARS2, vehicle	SARS2, B38-CAP		log10 viral RNA copies/g	Control, vehicle	SARS2, vehicle	SARS2, B38-CAP
Replicate 1	96.4	88	87.1		Replicate 1	0	11.67	11.95
Replicate 2	104.4	86.7	86.6		Replicate 2	0	11.71	11.75
Replicate 3	108.1	92.9	81.5		Replicate 3	0	11.54	11.62
Replicate 4		83.9	81.3		Replicate 4	0	12.13	11.85
Replicate 5		97.6	81.6		Replicate 5	0	11.34	12.03
Replicate 6		86.3	77.3		Replicate 6	0	11.62	12.24
Mean	102.967	89.2333	82.5667		Mean	0	11.6683	11.9067
S.E.M	3.4527	2.06908	1.50813		S.E.M	0	0.10669	0.0890942
Fig. 4d					Fig. 4e
Angiotensin II (pg/g)	Control, vehicle	SARS2, vehicle	SARS2, B38-CAP		LW / BW (mg/g)	Control, vehicle	SARS2, vehicle	SARS2, B38-CAP
Replicate 1	91.01	79.65	110.89		Replicate 1	5.08	7.82	6.83
Replicate 2	82.74	224	110.76		Replicate 2	4.62	8.56	6.7
Replicate 3	62.74	126.88	101.36		Replicate 3	5.19	9.27	6.67
Replicate 4	74.42	184.3	116		Replicate 4	5.35	7.18	5.46
Replicate 5	95.98	144.3	130.62		Replicate 5	5.31	9.13	6.89
Replicate 6	97.02	258.7	153.66		Replicate 6	5.21	7.1	6.24
Mean	83.985	169.638	120.548		Mean	5.12667	8.17667	6.465
S.E.M	5.50009	26.8765	7.69371		S.E.M	0.108525	0.388627	0.221491
Fig. 4f					Fig. 4h
Wet / Dry ratio	Control, vehicle	SARS2, vehicle	SARS2, B38-CAP		Lung injury score	Control, vehicle	SARS2, vehicle	SARS2, B38-CAP
Replicate 1	5	5.3768	4.7736		Replicate 1	0.8	12.4	7
Replicate 2	4.85	5.5227	4.975		Replicate 2	1.2	14.6	7.8
Replicate 3	5.2642	5.3529	4.7568		Replicate 3	1.4	11.2	4
Replicate 4	5.1277	5.386	5.2449		Replicate 4	0.8	11.2	8.2
Replicate 5	4.7317	5.1857	5.0625		Replicate 5	1.2	12.6	8.4
Replicate 6	5.1731	5.1321	4.7885		Replicate 6	1.2	12.4	9.2
Mean	5.02445	5.32603	4.93355		Mean	1.1	12.4	7.43333
S.E.M	0.0830603	0.0585595	0.080239		S.E.M	0.1	0.508593	0.747291
Fig. 4i					Fig. 4j
IL-6 / b-actin	Control, vehicle	SARS2, vehicle	SARS2, B38-CAP		Tnfa / b-actin	Control, vehicle	SARS2, vehicle	SARS2, B38-CAP
Replicate 1	1.38	24.31	15.07		Replicate 1	1.1	4.18	1.34
Replicate 2	0.43	23.32	3.93		Replicate 2	0.87	2.7	2.5
Replicate 3	0.6	42.91	14.76		Replicate 3	0.77	3.64	2.22
Replicate 4	1.34	11.9	5.4		Replicate 4	1.44	2.32	2.05
Replicate 5	1.38	9.15	16.83		Replicate 5	1.16	1.66	1.71
Replicate 6	0.87	24.99	8.36		Replicate 6	0.67	2.12
Mean	1	22.7633	10.725		Mean	1.00167	2.77	1.964
S.E.M	0.173801	4.88836	2.25501		S.E.M	0.116602	0.391876	0.201757
Fig. 4k
Cxcl10 / b-actin	Control, vehicle	SARS2, vehicle	SARS2, B38-CAP
Replicate 1	0.82	51.46	51.11
Replicate 2	0.85	34.43	8.43
Replicate 3	0.93	53.28	53.65
Replicate 4	1.21	29.35	10.74
Replicate 5	0.95	16.98	47.03
Replicate 6	1.24	26.27	21.49
Mean	1	35.295	32.075
S.E.M	0.0739369	5.88146	8.52012

## Sheet: Figure 5b-e, g-h
Fig. 5b					Fig. 5c
Virus titer	2 dpi	4 dpi	6 dpi		Virus titer	2 dpi	4 dpi	6 dpi
(log10 TCID50/ml)					(log10 TCID50/ml)
Replicate 1	7.3	5.05	4.9		Replicate 1	0	0	5.55
Replicate 2	7.94	4.3	4.8		Replicate 2	0	3.94	5.76
Replicate 3	7.8	5.5	4.5		Replicate 3	0	0	7.3
Replicate 4			4.46		Replicate 4			4.06
Mean	7.68	4.95	4.665		Mean	0	1.31333	5.6675
S.E.M	0.194251	0.35	0.109049		S.E.M	0	1.31333	0.662789
Fig. 5d
Wet / Dry ratio	WT: 0 dpi	Tg: 0 dpi	WT: 2 dpi	Tg: 2 dpi	WT: 4 dpi	Tg: 4 dpi	WT: 7 dpi	Tg: 7 dpi
Replicate 1	5.33	4.23	5.42	7.22	4.59	7.58	5.25	5.16
Replicate 2	5	5.35	5.75	7.6	4.96	7.25	5.06	5.54
Replicate 3	4.9	5.52	5.51	7.44	4.94	8.08	4.92	5.2
Replicate 4				7.94		9.85		5.28
Replicate 5				10.67		8.81		5.3
Mean	5.07667	5.03333	5.56	8.174	4.83	8.314	5.07667	5.296
S.E.M	0.129915	0.233627	0.0984886	0.634946	0.120139	0.465345	0.0956266	0.0603876
Fig. 5e
Lung injury score	WT: 0 dpi	Tg: 0 dpi	WT: 2 dpi	Tg: 2 dpi	WT: 4 dpi	Tg: 4 dpi	WT: 7 dpi	Tg: 7 dpi
Replicate 1	0.666667	2.67	0.666667	10.33	1.33333	14.67	2	7
Replicate 2	1.33333	1.33	1.66667	8.33	0.666667	13.67	0.666667	10
Replicate 3	1	1.67	1.66667	8.67	1.66667	14.33	1.66667	9.33
Replicate 4						13.67		3.67
Replicate 5						12		11
Replicate 6						16.67		2.33
Replicate 7						10.67
Mean	1	1.89	1.33333	9.11	1.22222	13.6686	1.44444	7.22167
S.E.M	0.19245	0.232188	0.333333	0.478581	0.293972	0.860707	0.400617	1.4495
Fig. 5g					Fig. 5h
Human ACE2 / Gapdh	0 dpi	2 dpi	4 dpi		Mouse Ace2 / Gapdh	0 dpi	2 dpi	4 dpi
Replicate 1	0.84	0.52	0.73		Replicate 1	1.07	0.69	0.56
Replicate 2	1.23	0.39	0.85		Replicate 2	0.83	0.54	0.73
Replicate 3	1.34	0.68	0.61		Replicate 3	0.76	0.86	0.66
Replicate 4	0.6	0.28	0.14		Replicate 4	1.34	0.22	0.24
Replicate 5		0.11	0.19		Replicate 5		0.05	0.34
Replicate 6		0.09	0.02		Replicate 6		0.04	0.01
Mean	1.0025	0.345	0.423333		Mean	1	0.4	0.423333
S.E.M	0.171774	0.0947541	0.1424		S.E.M	0.131339	0.141398	0.112566

## Sheet: Figure 6b-d, e, g-i
Fig. 6b					Fig. 6c
% Body weight	Control, vehicle	SARS2, vehicle	SARS2, B38-CAP		log10 viral RNA copies/g	Control, vehicle	SARS2, vehicle	SARS2, B38-CAP
Replicate 1	105.2	100.4	92.6		Replicate 1	0	11.49	11.64
Replicate 2	104.5	100	96.4		Replicate 2	0	11.01	11.56
Replicate 3	103.4	95.3	89.7		Replicate 3	0	11.57	10.93
Replicate 4	103.4	89.9	95.2		Replicate 4	0	11.64	11.21
Replicate 5	99.5	94.8	99.2		Replicate 5	0	10.59	10.26
Replicate 6	100.5		97		Replicate 6	0		10.89
Mean	102.75	96.08	95.0167		Mean	0	11.26	11.0817
S.E.M	0.922587	1.92961	1.3843		S.E.M	0	0.200599	0.207516
Fig. 6d					Fig. 6e
Angiotensin II (pg/g)	Control, vehicle	SARS2, vehicle	SARS2, B38-CAP		Wet / Dry ratio	Control, vehicle	SARS2, vehicle	SARS2, B38-CAP
Replicate 1	128.63	348.22	254.74		Replicate 1	4.98	7.58	7.29
Replicate 2	129.84	337.31	298.6		Replicate 2	4.96	7.25	7.31
Replicate 3	60.8	463.95	298.74		Replicate 3	5.1	8.08	5
Replicate 4	8.72	346.88	256.69		Replicate 4	5.43	9.85	6.56
Replicate 5	8.72	289.49	216.97		Replicate 5	5.39	8.81	6.46
Replicate 6	3.88				Replicate 6	5.57		5.26
Mean	56.765	357.17	265.148		Mean	5.23833	8.314	6.31333
S.E.M	24.4501	28.7776	15.4085		S.E.M	0.10537	0.465345	0.402655
Fig. 6g					Fig. 6h
Lung injury score	Control, vehicle	SARS2, vehicle	SARS2, B38-CAP		Elastance	Control, vehicle	SARS2, vehicle	SARS2, B38-CAP
Replicate 1	1	11.33	7.33		(cm H2O/ml)
Replicate 2	1.67	9	8.33		Replicate 1	20.1837	47.39	35
Replicate 3	1.67	11	7.33		Replicate 2	24.74	41.25	38.66
Replicate 4	1	14.33	9		Replicate 3	17.9119	46.27	34.85
Replicate 5	1.67	10	8.33		Replicate 4		38.99	34.71
Replicate 6	1.33		7.33		Mean	20.9452	43.475	35.805
Mean	1.39	11.132	7.94167		S.E.M	2.00754	2.00427	0.953507
S.E.M	0.134536	0.897515	0.291209
Fig. 6i
Resistance	Control, vehicle	SARS2, vehicle	SARS2, B38-CAP
(cm H2O・sec/ml)
Replicate 1	2.03743	2.399	1.931
Replicate 2	1.7036	2.295	1.972
Replicate 3	1.76635	2.198	1.867
Replicate 4		2.331	2.046
Mean	1.83579	2.30575	1.954
S.E.M	0.102433	0.0418915	0.0375122

## Sheet: Supplementary Figure 1a, 1i
Supplementary Figure 1a				Supplementary Figure 1i
Ace2 / b-actin (AU)	Control	SARS-CoV-2		Ace2 / Gapdh	Sham, vehicle	Sham, Spike-6P
Replicate 1	0.84	0.09		Replicate 1	0.74	0.75
Replicate 2	0.96	0.18		Replicate 2	1.26	0.66
Replicate 3	1.21	0.05		Replicate 3	0.82	1.02
Replicate 4		0.1		Replicate 4	0.89	1.09
Replicate 5		0.04		Replicate 5	1.06
Mean	1.00333	0.092		Replicate 6	1.23
S.E.M	0.108985	0.022163		Mean	1	0.88
				S.E.M	0.0887318	0.103682

## Sheet: Supplementary Figure 2a, c, e
Supplementary Figure 2a
Angiotensin II (pg/ml)	Sham, Control-Fc	Sham, S1-Fc	Sham, RBD-Fc	Acid, Control-Fc	Acid, S1-Fc	Acid, RBD-Fc
Replicate 1	70.4585	86.3684	104.11	114.685	181.549	193.16
Replicate 2	62.6356	81.8672	61.3458	117.488	196.363	182.75
Replicate 3	51.0574	96.1756	57.7279	104.57	258.21	188.756
Replicate 4	57.6148	100.069	89.8615	176.344	188.756	176.344
Replicate 5	58.8585	125.135	93.8653	140.31	212.378	326.751
Replicate 6	58.0671	105.864	83.4554	127.971	406.767	157.126
Replicate 7	22.4532			136.789	188.355	411.839
Replicate 8	41.1081
Mean	52.7816	99.2465	81.7276	131.165	233.197	233.818
S.E.M	5.27266	6.3034	7.54725	8.90762	30.5489	36.4511
Supplementary Figure 2c
Wet/Dry ratio	Sham, Control-Fc	Sham, S1-Fc	Sham, RBD-Fc	Acid, Control-Fc	Acid, S1-Fc	Acid, RBD-Fc
Replicate 1	3.66	5.19	4.49	5.25	6.63	6.2
Replicate 2	4.56	4.88	4.65	5.04	6.47	6.05
Replicate 3	4.43	5.05	4.72	5.45	5.3	7.06
Replicate 4	4.51	5.13	5.12	5.53	7.1	5.89
Replicate 5	4.35	4.92	4.9	5.22	6.67	5.84
Replicate 6	4.29	4.93	5.11	5.59	5.97	6.26
Replicate 7	4.47			5.1	5.4	6.07
Replicate 8	4.73
Mean	4.375	5.01667	4.83167	5.31143	6.22	6.19571
S.E.M	0.112567	0.0514889	0.10448	0.08093	0.257682	0.154933
Supplementary Figure 2e
Lung injury score	Sham, Control-Fc	Sham, S1-Fc	Sham, RBD-Fc	Acid, Control-Fc	Acid, S1-Fc	Acid, RBD-Fc
Replicate 1	1.33	5.33	3.33	11.33	18	15.67
Replicate 2	1.67	6	3.67	12	19.33	18.67
Replicate 3	2	5.67	4.33	14.33	17.33	18.67
Replicate 4	0.67	5.67	4	10.67	16	16.33
Replicate 5	1.33	5.33	6.67	10.33	15.67	17.33
Replicate 6	1.33	3.67	5.67	10.67	15.67	14.33
Replicate 7					17.33	17.33
Mean	1.38833	5.27833	4.61167	11.555	17.0471	16.9043
S.E.M	0.18071	0.337623	0.527247	0.60598	0.515681	0.599169

## Sheet: Supplementary Figure 3c, d
Supplementary Figure 3c
log10 viral RNA copies/well	0 ug/ml B38-CAP	25 ug/ml B38-CAP	50 ug/ml B38-CAP	100 ug/ml B38-CAP
Replicate 1	6.40824	6.45179	6.48001	6.24055
Replicate 2	6.35603	6.62014	6.49136	6.39445
Replicate 3	6.45179	6.54407	6.32015	6.49416
Mean	6.40535	6.53866	6.43051	6.37639
S.E.M	0.0276813	0.0486735	0.0552768	0.073765
Supplementary Figure 3d
log10 viral RNA copies/well	0 ug/ml B38-CAP	25 ug/ml B38-CAP	50 ug/ml B38-CAP	100 ug/ml B38-CAP
Replicate 1	6.41664	6.22531	6.25285	6.5563
Replicate 2	6.5966	6.47712	6.21484	6.53782
Replicate 3	6.59218	6.47857	6.45484	6.27184
Mean	6.53514	6.39367	6.30751	6.45532
S.E.M	0.0592624	0.0841792	0.0744782	0.0918947

## Sheet: Supplementary Figure 4a-c,e,g-n
Supplementary Figure 4a								Supplementary Figure 4b
ACE2 activity (U/ml)	Sham, vehicle	Acid, Control-Fc, vehicle	Acid, Control-Fc, B38-CAP	Acid, RBD-Fc, vehicle	Acid, RBD-Fc, B38-CAP			Angiotensin II (pg/ml)	Sham, vehicle	Acid, Control-Fc, vehicle	Acid, Control-Fc, B38-CAP	Acid, RBD-Fc, vehicle	Acid, RBD-Fc, B38-CAP
Replicate 1	0.916	0.838	9.696	1.643	34.443			Replicate 1	62.1372	147.516	112.283	175.5	84.2561
Replicate 2	0.903	0.768	35.429	1.569	39.829			Replicate 2	58.7454	142.712	59.5369	193.961	120.29
Replicate 3	0.971	1.165	30.402	1.259	49.683			Replicate 3	58.8585	111.482	62.3634	218.021	84.2561
Replicate 4	0.986	0.574	21.115	1.803	28.901			Replicate 4	71.4439	121.091	61.0066	185.152	69.8424
Replicate 5	0.922	0.79	19.933	1.525	42.702			Replicate 5	60.4413	173.141	61.3458	193.16	114.685
Mean	0.9396	0.827	23.315	1.5598	39.1116			Replicate 6	46.8741	175.543	94.6661	245.724	68.2409
S.E.M	0.0182777	0.123566	4.46503	0.0888383	3.5441			Replicate 7		143.913	89.8615	339.432	59.9891
								Replicate 8		113.484	62.6356	141.11	95.4668
								Mean	59.7501	141.11	75.4623	211.508	87.1284
								S.E.M	3.21723	8.76767	7.23316	21.2003	7.71965
Supplementary Figure 4c								Supplementary Figure 4e
Angiotensin 1-7 (pg/ml)	Sham, vehicle	Sham, Spike-6P	Acid, vehicle	Acid, B38-CAP	Acid, Spike-6P	Acid, Spike-6P, B38-CAP		Wet/Dry ratio	Sham, vehicle	Acid, Control-Fc, vehicle	Acid, Control-Fc, B38-CAP	Acid, RBD-Fc, vehicle	Acid, RBD-Fc, B38-CAP
Replicate 1	14.9423	14.6824	14.9679	21.6463	14.6824	20.0992		Replicate 1	4.52	5.52	4.85	5.75	4.43
Replicate 2	14.3587	14.3269	14.8432	33.9974	14.6394	18.13		Replicate 2	4.7	5.2	4.71	6.43	4.71
Replicate 3	14.6394	14.6824	14.7044	27.2359	14.7956	17.9745		Replicate 3	4.43	5.23	4.42	6.05	4.46
Replicate 4	14.2812		15.0201	15.8876	14.1874	16.6232		Replicate 4	4.06	5.64	4.43	6.52	4.66
Replicate 5	14.3752		14.7723	13.9713	14.1194	19.7241		Replicate 5	4.51	5.15	4.42	5.76	4.76
Replicate 6			14.2668					Replicate 6	4.39	5.54	4.76	6.46	4.53
Replicate 7			14.48					Replicate 7		5.48	4.71	5.45	5.05
Replicate 8			14.1519					Replicate 8		4.9	4.73	4.88	4.62
Mean	14.5194	14.5639	14.6508	22.5477	14.4848	18.5102		Mean	4.435	5.3325	4.62875	5.9125	4.6525
S.E.M	0.121783	0.118494	0.113164	3.68644	0.13811	0.632078		S.E.M	0.0867468	0.0889372	0.0621472	0.202006	0.0701465
Supplementary Figure 4g								Supplementary Figure 4h
Lung injury score	Sham, vehicle	Acid, Control-Fc, vehicle	Acid, Control-Fc, B38-CAP	Acid, RBD-Fc, vehicle	Acid, RBD-Fc, B38-CAP			IL-6 / b-actin	Sham, vehicle	Acid, Control-Fc, vehicle	Acid, Control-Fc, B38-CAP	Acid, RBD-Fc, vehicle	Acid, RBD-Fc, B38-CAP
Replicate 1	1.67	10.33	4.67	16.33	3.33			Replicate 1	1.16	2.4	0.61	6.73	0.54
Replicate 2	1	13	7.67	15	6.33			Replicate 2	0.72	2.66	0.65	11.96	0.5
Replicate 3	0.33	10	4	18.33	6			Replicate 3	1.13	0.84	1.38	4	0.7
Replicate 4	2	9.67	5.33	19.67	7			Replicate 4	0.93	1.28	0.49	5.5	1.05
Replicate 5	1.67	9	4.33	14.67	4.33			Replicate 5	1.19	1.85	1.07	6.28	1.37
Replicate 6	1.67	12	4.67	18	7.33			Replicate 6	0.88	2.04		7.31	1.46
Replicate 7		13.67	6	19.33	7.33			Replicate 7		3.05		10.86
Replicate 8		11.67	4	18.33	6			Replicate 8		4.44		6.92
Mean	1.39	11.1675	5.08375	17.4575	5.95625			Mean	1.00167	2.32	0.84	7.445	0.936667
S.E.M	0.250533	0.591172	0.440138	0.672136	0.509713			S.E.M	0.0766558	0.39462	0.166733	0.943595	0.171127
Supplementary Figure 4i								Supplementary Figure 4j
TNF-a / b-actin	Sham, vehicle	Acid, Control-Fc, vehicle	Acid, Control-Fc, B38-CAP	Acid, RBD-Fc, vehicle	Acid, RBD-Fc, B38-CAP			CXCL10 / b-actin	Sham, vehicle	Acid, Control-Fc, vehicle	Acid, Control-Fc, B38-CAP	Acid, RBD-Fc, vehicle	Acid, RBD-Fc, B38-CAP
Replicate 1	1.01	1.98	1.22	2.68	0.63			Replicate 1	0.84	1.23	1.73	7.64	1.13
Replicate 2	0.95	1.79	1.11	3.35	1.17			Replicate 2	0.94	1.31	1.23	5.29	2.02
Replicate 3	1.04	2.15	0.87	2.63	0.78			Replicate 3	1.23	1.42	1.44	8.08	1.21
Replicate 4	0.83	1.53	0.61	3.17	0.81			Replicate 4	1.05	1.63	0.9	5.11	0.98
Replicate 5	1.2	2.8	1.05	6.33	0.87			Replicate 5	1.01	1.89	1.69	2.88	1.2
Replicate 6	0.96	3.57		3.82	0.95			Replicate 6	0.95	1.88		5.96	2.32
Replicate 7		2.56		3.6				Replicate 7		1.36		1.67
Replicate 8		1.7		4.1				Replicate 8		1.45		1.1
Mean	0.998333	2.26	0.972	3.71	0.868333			Mean	1.00333	1.52125	1.398	4.71625	1.47667
S.E.M	0.0498943	0.241113	0.10679	0.415958	0.0743154			S.E.M	0.0538929	0.0893716	0.153864	0.922177	0.225162
Supplementary Figure 4k								Supplementary Figure 4l
BUN (mg/dl)	Sham, vehicle	Acid, Control-Fc, vehicle	Acid, Control-Fc, B38-CAP	Acid, RBD-Fc, vehicle	Acid, RBD-Fc, B38-CAP			Cr (mg/dl)	Sham, vehicle	Acid, Control-Fc, vehicle	Acid, Control-Fc, B38-CAP	Acid, RBD-Fc, vehicle	Acid, RBD-Fc, B38-CAP
Replicate 1	23.1	20.7	18	25.7	18.2			Replicate 1	0.1	0.4	0.1	4.6	0.7
Replicate 2	22	11.2	13.7	21	19.1			Replicate 2	0.1	0.1	0.1	0.3	0.1
Replicate 3	23.8	26.2	18.6	29.8	20			Replicate 3	0.2	1.7	0.1	3.2	0.3
Replicate 4	19.4	19.6	13	18.5	24.6			Replicate 4	0.1	0.1	0.1	0.3	0.2
Replicate 5	19	23.2	11.5	16.2	11.9			Replicate 5	0.1		0.1	1.2	0.1
Replicate 6				17.9				Replicate 6				0.1
Replicate 7				14.9				Replicate 7				0.1
Mean	21.46	20.18	14.96	20.5714	18.76			Mean	0.12	0.575	0.1	1.4	0.28
S.E.M	0.968297	2.51603	1.4123	2.03747	2.03877			S.E.M	0.02	0.381608	0	0.678233	0.111355
Supplementary Figure 4m								Supplementary Figure 4n
ALT (U/l)	Sham, vehicle	Acid, Control-Fc, vehicle	Acid, Control-Fc, B38-CAP	Acid, RBD-Fc, vehicle	Acid, RBD-Fc, B38-CAP			AST (U/l)	Sham, vehicle	Acid, Control-Fc, vehicle	Acid, Control-Fc, B38-CAP	Acid, RBD-Fc, vehicle	Acid, RBD-Fc, B38-CAP
Replicate 1	130	250	150	1790	130			Replicate 1	190	200	120	950	140
Replicate 2	140	110	130	2470	200			Replicate 2	170	110	210	590	150
Replicate 3	130	1010	280	690	110			Replicate 3	160	320	130	360	120
Replicate 4	140	100	160	1120	130			Replicate 4	160	130	170	500	120
Replicate 5	140	750	120	850				Replicate 5	150	320	110	310
Replicate 6				210				Replicate 6				330
Replicate 7				160				Replicate 7				130
Replicate 8				130				Replicate 8				180
Mean	136	444	168	927.5	142.5			Mean	166	216	148	418.75	132.5
S.E.M	2.44949	184.597	28.8791	297.686	19.7379			S.E.M	6.78233	45.0111	18.5472	92.7446	7.5

[truncated: 5 more sheets: Supplementary Figure 5a-c, e-f, Supplementary Figure 6b, Supplementary Figure 6c-f, Supplementary Figure 7b-g, Supplementary Figure 8a-f]
